# Supplementary material for: Intolerance upon statin rechallenge: A systematic review and meta-analysis of randomized controlled trials
Source: PLoS One. 2023 Dec 21;18(12):e0295857. doi: 10.1371/journal.pone.0295857 (PMC10735036; doi:10.1371/journal.pone.0295857)
Supplement: S2 Table — (XLSX) [file pone.0295857.s003.xlsx]

## Sheet: Final Data Extraction 
Intolerance upon statin rechallenge: a systematic review and meta-analysis of randomized controlled trials
S2 Table: Full data extraction spreadsheet
August 11, 2023
																											Intolerance			Stopped				Withdrawal			Myalgia score		% continued on statin
First author	Year	Language	Country	Funding	% of authors with pharma confect of interest	Objective	Type of RCT	Participants blind	Trial arms	Number of periods, length	Washout before intervention starts	Washout between periods	Statin	Dose of statins	Potency	Intolerance definition	Symptoms measured	Scales	Frequency scores recorded	# of participants (intent to treat)	Recruitment site (n)	Age (mean)	% male	% Caucasian	% not on statin at when trial started, reason	% tried >=2 statins previously	Active	Placebo	Reason	Active	Placebo	both	Reason	Active	Placebo	Score	Active (SD)	Placebo (SD)	Length of time from trial end	% continued
Emily Herrett	2021	English	UK	National Institute for Health Research-Health Technology Programme	None	To determine the tolerability of statin rechallenge	N-of-1	Yes	Statin, placebo	6, 8 weeks	None	None	Atorvastatin	20 mg	Moderate	No	Myalgia	VAS (0-10)	Daily, last week of each treatment period	200	General practices in UK (50)	69	58	90	76%, myalgia	Not given	NA	NA	Myalgia	Not given	Not given	Not given	Myalgia	18	15	VAS	16.8 (25.7) 16	18.5 (27.4) 16	At trial conclusion	Not given21
James Howard	2021	English	UK	British Heart Foundation	None	To determine the tolerability of statin rechallenge	N-of-1	Yes	Statin, placebo, no treatment	8, 4 weeks	None2	None3	Atorvastatin	20 mg	Moderate	No	Global	VAS (1-100)	Daily	60	Referral centres in UK (17)	66	58	90	100%, global	0.78	NA	NA	Global	6	3	15	Global	3	2	VAS	16.3 (12.8) 17	15.4 (12.8) 17	6 months	50
Tisha R. Joy	2014	English	Canada	Program of Experimental Medicine & Department of Medicine, Western University, Canada	0.33	To determine the tolerability of statin rechallenge	N-of-1	Yes	Statin, placebo	6, 3 weeks	None2	3 weeks	Atorvastatin Rosuvastatin Pravastatin	10 mg (2)4 5 mg (2), 10 mg (2), 20 mg (1) 10 mg (1)	Moderate	No	Myalgia	VAS (0-100), short form BPI	Last day of each week	8	Endocrinology clinics and advertisements in Canada	66	12.5	Not given	100%, myalgia	≥ 75%	NA	NA	Myalgia	0	1	0	Myalgia	1 14	0	VAS	27.2 (23.9)18	24.1 (22.0)18	median of 10 months	62.5
Steven P. Kennedy	2011	English	USA	Not given	Not given	To determine the tolerability and efficacy of statin rechallenge	Crossover	Yes	Statin, placebo	2, 8 weeks	None2	None	Rosuvastatin	5mg or 10mg	Moderate	No	Myalgia	Not given	Not given	17	Veteran affairs primary care patients in US (1)	65	100	68	100%, myalgia	0.41	NA	NA	Myalgia	3	2	NA	Myalgia	0	0	Not given	Not given	Not given	Not followed	Not followed
Oscar Kristiansen	2021	English	Norway	South-Eastern Norway Regional Health Authority	0.27	To determine the tolerability of statin rechallenge and relationship between SAMS and blood plasma level of atorvastatin and its metabolites	Crossover	Yes	Statin, placebo	2, 7 weeks	1 week	1 week	Atorvastatin	40mg	High	Yes	Myalgia	VAS (0-10)	Weekly for the last three weeks of each period	77	Hospitals (2), discharges with a coronary heart disease event in Norway	64	68	100	Not given9	0.27	20	12	Myalgia	2 12	0	0	Elevated alanine aminotransferase	1 15	0	VAS	40.8 (28.5) 19	38 (29.0) 19	Not followed	Not followed
Steven E. Nissen	2016	English	USA1	Amgen Inc.	0.89	To compare efficacy and tolerability of ezetimibe and evolocumab	Crossover	Yes	Statin, placebo	2, 10 weeks	4 weeks	2 weeks	Atorvastatin	20mg	Moderate	Yes	Myalgia	Short form BPI (0-10)	2-4 weeks	491	Sites worldwide (45)6	61	50	95	100%, myalgia	1	257	178	Myalgia	Not given	Not given	Not given	Myalgia	0	0	BPI (PSS)	29.1 (24.1) 20	26.3 (24.2) 20	NA	NA
Evan A. Stein	2008	English	USA1	Novartis Pharma AG	Not given	To compare efficacy and tolerability of Fluvastatin	Parallel	Yes	Fluvastatin, Fluvastatin + ezetimibe, ezetimibe	1, 12 weeks	5 weeks	NA	Fluvastatin	80mg	Moderate	No	Myalgia	Self-developed questionnaire	Not given	130 5	Sites worldwide (27)7	61	45	99	Not given10	Not given	NA	NA	NA	0	0	0	Myalgia	2	5	Questionnaire	Not given	Not given	Not followed	Not followed
Beth A. Taylor	2015	English	USA	National Center for Complementary and Alternative Medicine	0.5	To determine the effectiveness of adding coenzyme Q10 to statin rechallenge	Crossover	Yes	Statin, placebo	2, 8 weeks	4 weeks	4 weeks	Simvastatin	20mg	Moderate	No	Myalgia	Short form BPI (PIS, PSS)	Weekly	131	Lipid clinic, advertisements, and physicians' offices in US.8	60	58	Not given	Not given11	Not given	NA	NA	Not given	Not given	Not given	Not given	Not given13	Not given	Not given	BPI (PSS)	Not given	Not given	NA	NA
1. The coordinating centre was in the US, but the study was multi-centre in sites worldwide.
2. Participants not on statins before the trial.
3. One period was a "no medication" period, but this was randomly assigned along with the statin and placebo periods, so not considered a washout period.
4. Number in brackets is number of participants.
5. Total participants in this trial is 199, total participants in the two arms included in this systematic review is 130.
6. US, Europe, Australia, Canada, and Asia
7. Germany, Greece, Norway, Russia, Turkey, and the United States
8. Did not provide information on the types of "physician offices"
9. The percentage that were not on statins when the trial started was not given, but did indicate 36.6% of participants previously discontinued statins due to myalgia.
10. Either discontinued due to myalgia or were currently on statin. Percentages not provided.
11. History of muscle complaints while on statins, but did not provide the percentage not on statin.
12. Author provided withdrawal in active period, not listed in publication
13. 11 participants withdrew, period and reason not given.
14. Withdrew in statin period, but developed myalgia on placebo.
15. Participant with alanine aminotransferase x 10 times limit, author confirmed this participant withdrew.
16. Reported on a 0-10 scale, adjusted to 1-100 scale.
17. Confidence intervals provided: 95% CI: 95% 13.0-19.6 (statin), 95% 12.1-18.7 (placebo). Converted to standard deviation using RevMan tool.
18. Extracted VAS scores from figure 3 and calculated mean and standard deviation.
19. Provided by the author, reported on a 0-10 scale, and adjusted to 1-100 scale.
20. Provided by the author, selected scores from week 4 as attrition < 10%.
21. Reported percentage of participants that intended to continue on a statin (66%), but only for the participants that continued with the trial.
